# Supplementary material for: Platelet-leucocyte interactions drive MMP-mediated tissue damage in tuberculosis
Source: PLoS Pathog. 2026 May 11;22(5):e1014205. doi: 10.1371/journal.ppat.1014205 (PMC13229373; doi:10.1371/journal.ppat.1014205)
Supplement: S1 Data — Data are presented in their original, unprocessed form as recorded during each experiment. Individual worksheets correspond to specific figures presented in the main manuscript and are labelled accordingly, and datasets include all relevant replicate measurements and control conditions. (XLSX) [file ppat.1014205.s010.xlsx]

## Sheet: Fig 1a
[MMP-1], pg/ml
Date of experiment		Mon		Mon+TB		Mon+plt		Mon+plt +TB
2021-05-17		91.518	59.8644	703.521	886.245	219.601	197.188	3087.53	2675.1
2021-05-18		173.913	185.886	832.408	1030.54	607.639	436.195	3178.7	2755.47
2021-04-11		0	0	1762.96	2182.26	159.753	96.8414	3951.67	2695.36
2021-04-09		131.829	94.4007	95.0113	112.008	845.178	709.832	1530.57	1844.55
2021-05-25		267.293	204.815	2156.74	1671.73	361.862	379.109	5301.58	6132.49
2021-07-14		48.4995	58.2597	552.706	399.037			1917.01	1718.36
2021-05-21		213.138	217.253	3105.07	2688.35	889.474	796.857	5824.55	6086.16

## Sheet: Fig 1b
[MMP-10], pg/ml
Date of experiment		Mon		Mon+TB		Mon+plt		Mon+plt +TB
2021-04-28		0	0	345.928	301.06	0	9.06393	575.937	543.252
2021-08-03			70.9903	102.45	55.3184			153.25	147.854
2021-05-03		0	0	111.854	91.4367	0	57.9481	690.067	549.575
2021-05-25		0	0	111.854	172.461	10.0402	0	381.485	434.936
2021-06-17		88.3811	0	100.615	93.4749			677.367	733.492
2021-07-04		0	23.5712	97.0958	72.7544			516.092	571.416
2021-08-11		23.1591		9.0176	13.1304	72.8582		31.665	101.839

## Sheet: Fig 1c
mmp1 expression, fold change
		Mon		Mon+TB		Mon+plt		Mon+plt +TB
2021-05-17		1.074	0.931	31.694	50.478	1.733	0.229	97.192	113.016
2021-04-26		1	1	9.445	72.674	0.237	0.236	146.049	118.667
2021-08-13			1	18.264	16.757	2.751		249.245	165.079
2021-05-10		0.927	1.079	10.339	3.45	0.001	1.923	14.42	99.503

## Sheet: Fig 1d
[MMP-1], pg/ml
	Mon	Mon+TB	Mon +TB +Plt	Mon +TB +pltSN	Mon +TB +ThrombinSN	Mon +TB +ADPSN	Mon +TB +TRAPSN	Mon +ThrombinSN
	674.461	1530.64	6653.02	3624.07	6963.93	4051.09	4961.12	1803.97
	542.432	1867.56	5658.55	3450.47	4065.86	4893.48	6095.6	1577.29
	455.16	1423.4	5379.95	3363.92	3803.78	4471.63	4609.27

## Sheet: Fig 2a,b
	unstim		ADP		TRAP		PSGL1 unstim		PSGL1 ADP		PSGL1 TRAP
PMA, %	4	4.54	13.2	15.3	48.5	46.5	3.19	3.49	3.07	4.21	5.61	5.31
PNA, %	1.97	2.02	1.61	1.84	5.58	6.23	2.41	2.64	1.37	1.73	2.32	2.31

## Sheet: Fig 2c
[MMP-1], pg/ml
	Mon	Mon +PSGL1 Ab 10uM	Mon +plt	Mon +plt +PSGL1 Ab 10uM	Mon+TB	Mon +PSGL1 Ab 10uM +TB	Mon +plt +TB	Mon +plt +PSGL1 Ab 10uM +TB
	267.293	312.249	361.862	379.109	2156.74	4597.44	5301.58	6906.91
	204.815	219.938	379.109	476.856	1671.73	3826.39	6132.49	6792.45

## Sheet: Fig 2d
mmp1 expression, fold change
	Mon	Mon +PSGL1	Mon +plt	Mon +Plt +PSGL1	Mon +TB	Mon +PSGL1 +TB	Mon +plt +TB	Mon +Plt +PSGL1 +TB
	0.846	17.99	5.538	14.805	3679.9	3718.57	2726.91	701.099
	1.182	7.27	1.861	22.628	438.542	5988.67	1366	1697.37

## Sheet: Fig 2e
[MMP-1], pg/ml
	Mon	Mon+TB	Mon+TB+RecPSel	Mon +plt +TB	Mon+TB+RecPSel +Plt
	0	686.037	1430.3	3435.94	5632.1
	0	776.938	1279.62	3776.25	5012.6
	0	715.505	1423.8	4390.9	4484.82
	0	676.253	1249.76	4683.69	4548.43

## Sheet: Fig 2f
[MMP-10], pg/ml
	Mon	Mon+TB	Mon+TB+RecPSel	Mon +plt +TB	Mon+TB+RecPSel +Plt
	88.3811	100.615	276.071	677.367	843.855
	0	93.4749	218.971	733.492	1012.04

## Sheet: Fig 4a
[ADP], uM	TB patients																	Healthy controls
	TBP-101-1	TBP-103-1	TBP-104-1	TBP-105-1	TBP-106-1	TBP-107-1	TBP-108-1	TBP-109-1	TBP-110-1	TBP-111-1	TBP-112-1	TBP-113-1	TBP-114-1	TBP-115-1	TBP-116-1	TBP-117-1	TBP-118-1	TBP-301-1	TBP-302-1	TBP-303-1	TBP-304-1	TBP-305-1	TBP-306-1	TBP-307-1	TBP-308-1	TBP-309-1	TBP-310-1	TBP-311-1	TBP-312-1	TBP-313-1	TBP-314-1
30	72.0995	71.3424	46.993	47.2892	46.8712	67.9389	72.4265	75.0357	67.0886	90.5109	83.8753	82.977	38.7778	86.1465	68.3929	79.0566	76.7462	78.7755	70.2703	84.6296	83.3622	85.3333	77.7941	81.1047	87.2891	82.0134	80.6513	69.1383	75.5814	80.6084	81.831
10	63.9037	55	36.9231	39.1566	37.4218	45.6743	70.7721	62.5544	58.0247	82.6087	77.748	72.8477	27.178	81.7398	58.7413	72.1101	73.1933	76.824	64.4737	78.8043	68.2371	78.6315	81.457	69.4444	81.4398	69.599	78.0669		78.3133	78.3088	79.3051
3	44.2159	39.4203	16.6895	24.1177	20.5919	27.5689	51.6364	57.1019	34.9169	64.8276	64.4156	55.8442	23.5232	68.2965	50.8637	59.6803	58.2645	46.4879	46.4286	56.3973	63.6824	63.122	69.6429	53.9106	63.1579	50.5646	62.5448	44.227	64.881	59.9634	59.2437
1	23.7968	18.7135	8.02213	11.747	10.493	9.07928	26.276	20.0861	16.545	52.7027	39.0667	28.4024	11.4087	47.6151	33.3981	31.9343	34.8287	23.1441	13.4615	31.2963	29.3103	35.5676	49.8299	23.1429	31.2139	25.7802	25.6705		30.8642	37.5701	37.5325
0.3	12.7717	10.767	6.99301	9.0625	7.58534	7.54476	9.69582	17.6211	9.77444	17.9856	17.3333	13.563	11.4423	15.4531	23.4951	10.6087	8.69919	12.8755	2.94118	10.987	12.0148	11.269	19.2177	8.84146	13.3811	11.2483		8.70406	11.5152	9.21053	14.3266
0.1	9.62025	4.56989	6.2586	7.94118	6.50307	6.6586	5.69853	8.41515	8.19672	14.1414	10.8179	5.90615	9.75379	4.56656	9.22509	5.6239	4.58136	10.8333	4.87805	6.84211	7.08215	14.1622	10.4839	6.6092	9.39227	5.04648	9.17603		7.01754		7.67123

[truncated: 16 more sheets: Fig 4b, Fig 4c, Fig 4d, Fig 5a, Fig 5b, Fig 5c, Fig 5d, Fig 6a, Fig 6b, Fig 6c, Fig 6d, Fig 7a, Fig 7b, Fig 7c, Fig 7d, Fig 8]
